# Supplementary material for: Synergistic Biocontrol of Agrobacterium tumefaciens by Phage PAT1 and Ascaphin-8: Enhanced Antimicrobial Activity and Virulence Attenuation via HupB Loss
Source: Int J Mol Sci. 2025 Sep 25;26(19):9355. doi: 10.3390/ijms26199355 (PMC12524860; doi:10.3390/ijms26199355)
Supplement: Supplementary file 1 [file ijms-26-09355-s001.zip]

Archive with 1 entries (1 files):
- ijms-3865599-supplementary.pdf
